# Supplementary material for: Activation of JUN in fibroblasts promotes pro-fibrotic programme and modulates protective immunity
Source: Nat Commun. 2020 Jun 3;11:2795. doi: 10.1038/s41467-020-16466-4 (PMC7270081; doi:10.1038/s41467-020-16466-4)
Supplement: Supplementary file 7 — Source Data [file 41467_2020_16466_MOESM7_ESM.xlsx]

## Sheet: FIGURE 1
FIGURE 1c
PF patient													Normal Control
Fibroblasts	0.576235	0.642854	0.533297	0.550856	0.666166	0.528212	0.541191	0.780234	0.721593	0.741446	0.801165		Fibroblasts	0.067698	0.195871	0.187552
Blood cells	0.221308	0.212673	0.238975	0.261562	0.216489	0.237422	0.309767	0.100435	0.208973	0.201849	0.15257		Blood cells	0.554642	0.560949	0.651435
Epithelial cells	0.097653	0.010427	0.167371	0.136192	0.099011	0.225358	0.238364	0.300123	0.166717	0.141991	0.194434		Epithelial cells	0.374093	0.241902	0.159972
Endothelial cells	0.189289	0.134046	0.060358	0.051391	0.048949	0.087169	0.019836	0.010796	0.005326	0.004507	0.007113		Endothelial cells	0.001076	0.001278	0.001041
FIGURE 1i
JUN			PDL1			CD47
PF fibroblast	Normal fibroblast		PF fibroblast	Normal fibroblast		PF fibroblast	Normal fibroblast
5.05787	0.273308		2.78336	1.32436		7.40814	1.57301
7.10969	2.44834		5.04139	1.55858		6.47243	0.274398
3.36343	1.47328		2.70979	0.978356		1.95693	2.55975
2.53656			2.35165			3.838
5.6774			3.91978			7.39066

## Sheet: FIGURE 2
FIGURE 2a
	PF patient												Normal Control
T cell	0.20138	0.455792	0.149293	0.154777	0.355828	0.33522	0.24569	0.449341	0.197907	0.409373	0.421049		0.340822	0.294356	0.309449
Macrophage	0.428912	0.217149	0.519083	0.472743	0.376907	0.316375	0.337284	0.27972	0.46865	0.289402	0.375601		0.250514	0.283865	0.282138
B cell	0.145829	0.059381	0.218833	0.138932	0.0789681	0.0352644	0.124641	0.143926	0.163554	0.19279	0.0362		0.0310013	0.0334482	0.0317396
NK cell	0.0285163	0.107773	0.0236516	0.0321916	0.0737769	0.0648875	0.0420259	0.0362661	0.0211658	0.0237924	0.0648971		0.128819	0.112349	0.181113
Dendritic cell	0.0963568	0.0354874	0.00316829	0.0174283	0.0209218	0.013993	0.0930316	0.0125224	0.0438333	0.0194665	0.0150059		0.0723363	0.0422388	0.0120002
Neuts/Eos/Plasma cell	0.0990055	0.124418	0.0859711	0.183928	0.0935977	0.23426	0.157328	0.0782241	0.10489	0.0651767	0.0872472		0.176508	0.233744	0.18356
FIGURE 2f
IPF Lung	Normal Lung
2.73902	0.0870942
1.2103	0.137139
0.772973	0.04
1.21721
0.821387
1.40748
0.967213
0.459035
5.13234
1.24413
0.15581

## Sheet: FIGURE 3
FIGURE 3b
CD4			CD8
IPF Lung	Normal Lung		IPF Lung	Normal Lung
6.43	22.81		5.68	14.66
5.61	28.73		5.4	10.23
5.62	19.27		2.43	8.86
7.76			4.29
6.7			7
2.6			5.29
6.04			1.65
1.39			1.51
8.86			4.45
3.21			1.65
5.76			3.4
FIGURE 3d
IPF Lung	Normal Lung
0.182156	0.0724971
0.187151	0.0716383
0.177184	0.0851714
0.102343
0.153312
0.176006
0.128079
0.304054
0.188623
0.296296
0.151416
FIGURE 3f
IPF Lung	Normal Lung
4.76	1.27
18.96	1.03
17.51	1.82
2.58
2.62
3.25
2.54
3.16
3.06
23.89
14.11

## Sheet: FIGURE 4
FIGURE 4c
JUN			PDL1			CD47
KO	OE		KO	OE		KO	OE
2.11	73.97		0.60326	5.12844		1.02743	4.97921
0.4	168.19		0.741996	5.59149		1.01739	5.2179
1.26	433.4		0.938438	6.46751		1.09809	5.16835
0.93	440.69		0.858421	6.38285		1.11549	6.59501
FIGURE 4f
D0	D3	D6	D6-7	D6-10
4.20589	4.46366	7.26106	4.50907	3.59645
3.37712	5.09943	7.71506	4.62484	3.57382
3.35085	4.19168	6.34383	4.19943	3.10044
FIGURE 4g
Baseline	cJUN-OE	cJUN-KO
4.20589	7.26106	2.35652
3.37712	7.71506	2.13034
3.35085	6.34383	2.30324

## Sheet: FIGURE 5
FIGURE 5a
ICAM1	RESISTIN	PAI1	VCAM1	LEPTIN		CXCL1	CXCL12	CCL2	CCL11	CCL3	CCL7	CXCL10	CXCL9	CCL4	CXCL5	CCL5		VEGF	EGF	VEGFD	HGF	BDNF	PDGFBB		IL1A	IL8	IL12P40	IL21	TRAIL	GMCSF	IL17A	IL17F	IL18	IL1RA	IL10	TNFA	CD40L	LIF	IL9	IFNB	IL2	GCSF	TGFA	IL1B	IL5	IL7	IL4	IL6
0.291475	0.362577	11.6623	15.1565	3.62669		0.794951	0.733505	0.501131	0.922874	3.27704	2.20017	0.0981252	5.15963	75.3262	40.9822	91.7941		0.590498	1.25744	4.15266	10.015	113.484	182.41		1.05522	1.12153	1.03195	0.174255	0.816113		0.441348	1.01044	1	0.355538		1.56362	3.29174	1.94441		1.5591	3.70883	0.74954	8.76728	18.7812	2.8982	59.0724	50	13.5271
0.499093	0.749845	23.5534	34.3843	19.7278		0.0237351	0.784925	1.76457	4.82729	1.95527	11.0227	4.54674	23.6431		80.6448	21.0588		0.356971	7.24746	7.41509	4.53605	8.05116	344.94		0.0937774	0.863921	1.14474	0.174255	0.768673	2.90585	3.8127	2.48303	5.05236	5.61575	7.26316	7.41408	6.48901	5.54141	8.04815	3.2955	15.3461	2.71888	8.70152	17.1667	46.4431	47.4276	92.6667
0.154262	0.50112	6.62114	13.9075	2.23617		0.00596889	0.00796126	1.73755	2.18787	4.7231	3.08158	1.81545	10.9346	49.4024		23.6471		0.350236	4.59808	3.24185	2.47789		68.8956		0.0241017	0.292612	0.575188	0.174255	1.85832		0.73882	1.1906	1	2.18902		2.18933	1.90196	2.74986		1.18522	2.15036	3.47394	12.1062	5.73958	2.53892	9.92763		26.5312
0.398347	0.319943	26.2864	34.3942	35.8824		0.00596889	1.16776	1.61325	5.77521	5.80279	6.11775	14.8241	28.9294	58.9482		41.8529		1.16105	3.56793	6.91595	3.3257	6.86046	98.49		0.0241017	0.817834	1.37594	1.5384	1.95504	1.17139	2.74336	3.93212	2.62838	4.40693	1.91729	4.81941	7.86275	8.02613	7.12878	10.0927	8.28878	15.0478	17.7572	41.4167	33.5748	28.6184		139.213
FIGURE 5b
VEGF	TGFB		CXCL5/LIX	CXCL1/GROA	CCL5	CCL4/MIP1B	CXCL10/IP10	CCL2/MCP1	CCL11/EOTAXIN	CXCL2/MIP2	CCL7/MCP3	CCL3/MIP1A		IL23	IL13	IL9	IL5	IL15/IL15R	IL12P70	IL3	IFNG	IL10	IL22	IL1B	M-CSF	IL18	IL2	GM-CSF	IL17A	IL28	IL31	IL4	IL1A	TNF-A	GSCF/CSF3	IFNA	LIF	IL6	IL27
1.32287	3.61111		0.622334	0.958863	1	2.84444	2.92857	7.67528	11.5677	25.3291	86.3333	91.5		1	1	1	1	1.02381	1.06977	1.14286	1.15	1.35714	1.92761	1.94286	3.11111	3.1117	3.15712	3.9646	4.66667	7.7629	9.25292	12.8333	29.4857	33.8602	45.9751	77.8527	177	214.824	238.422
1.19463	3.37037		0.732443	0.937495	1	2.74074	2.57143	7.24354	11.7139	26.2364	69	107.25		1	1	1	1	1.03571	1.06977	1.14286	1.15	1.19231	1.92761	1.88571	3.11111	2.62457	3.20518	3.53982	5.66667	4.32931	4.97795	11	26.2857	25.6109	41.9439	17.1781	173	204.135	211.908
1.16514	2.26316		0.934783	0.315068	1.09322	2.5	1	6.75	4.61494	15.6829	32.0732	82.6392		1	0.766911	1	1	1.24209	1.24621	1	2.21053	1.58716	1	1	1.64241	4.22642	3.22727	2.64286	1	2.77736	11.7848	12.4435	23.5714	37.9231	62.7836	10.7	20.2286	109.543	177.19
FIGURE 5c
Bone Marrow												Fibroblasts												Monocytes
	BM no DOX					BM + DOX							BM no DOX + fibroblast					BM + DOX + fibroblast							RK Monocytes no DOX				RK Monocytes + DOX
	pg/mL	pg/mL	pg/mL	pg/mL		pg/mL	pg/mL	pg/mL	pg/mL				pg/mL	pg/mL	pg/mL	pg/mL		pg/mL	pg/mL	pg/mL	pg/mL				pg/mL	pg/mL	pg/mL		pg/mL	pg/mL	pg/mL
GSCF/CSF3	1.94	2.2	1.13	1.76		5.52	4.69	4.76	4.61			GSCF/CSF3	0.85	1.5	0.5	0.5		0.75	1.22	1.04	1.5			GSCF/CSF3	0.5	0.5	0.5		0.5	0.5	0.5
IL10	5.03	6.17	2.89	7.46		12.54	12.72	12.35	13.08			IL10	0.34	2.32	0.34	0.34		0.34	1.87	0.34	0.34			IL10	0.34	0.81	0.34		0.34	0.34	0.34
IL3	0.03	0.02	0.04	0.04		0.03	0.03	0.05	0.05			IL3	0.03	0.04	0.04	0.04		0.03	0.03	0.04	0.04			IL3	0.03	0.03	0.03		0.03	0.03	0.03
LIF	2.15	2.2	3.07	3.7		15.04	13.26	13.54	14.99			LIF	2.45	2.93	0.86	0.01		2.63	2.94	2.14	2.01			LIF	6.25	6.27	0.01		2.5	2.72	2.61
IL1B	0.92	0.96	0.84	0.93		2.71	2.71	2.14	2.33			IL1B	0.62	0.76	0.62	0.5		0.65	0.78	0.8	0.78			IL1B	0.64	0.65	0.49		0.72	0.69	0.705
IL2	1.18	1.18	1.18	1.18		1.18	1.18	1.18	1.18			IL2	1.18	1.18	1.18	1.18		1.18	1.18	1.18	1.18			IL2	1.18	1.18	1.18		1.18	1.18	1.18
MCSF	0.2	0.18	0.15	0.17		0.39	0.31	0.58	0.57			MCSF	0.07	0.18	0.1	0.03		0.07	0.09	0.12	0.11			MCSF	0.4	0.33	0.03		0.41	0.41	0.41
IP10	0.74	0.75	0.2	0.24		3.7	3.36	0.83	1.01			IP10	0.2	0.26	0.12	0.11		0.23	0.27	0.16	0.15			IP10	3.57	3.23	0.1		7.3	6.42	6.86
VEGF	205.72	216.24	41.92	48.45		6350	6350	76.43	80.72			VEGF	53.95	72.62	21.18	0.04		88.72	97.02	19.34	18.91			VEGF	100.07	89.27	0.04		155.49	166.63	161.06
IL4	3.43	3.3	28.84	33.44		4.48	4.31	4.02	4.48			IL4	1.27	1.45	6.15	0.06		1.33	1.6	0.29	0.39			IL4	1.39	1.39	0.06		0.99	0.99	0.99
IL5	1.63	1.84	4.23	4.69		30.23	27.34	7.26	8.93			IL5	0.73	0.73	0.79	0.73		0.73	0.73	1.09	0.73			IL5	0.73	0.73	0.73		0.73	0.73	0.73
IL6	948.92	983.07	970.98	979.81		2575.04	1964.47	3605.36	5115.33			IL6	676.59	1157.87	204.04	0.6		607.56	1073.25	440.29	506.71			IL6	19.69	28.25	0.6		31.72	33.61	32.665
TGFB	1.45	1.11	1	0.89		3.62	3.03	1.57	1.7			TGFB	0.78	0.89	0.49	0.23		1.34	1.57	0.49	0.49			TGFB	4.14	4.22	0.58		7.36	5.99	6.675
IFNA	4.98	2.54	8.5	14.64		16.12	10.71	67.18	74.89			IFNA	10.71	10.71	8.5	2.54		13.25	22.95	4.98	8.5			IFNA	4.98	6.6	1.02		8.5	3.64	6.07
IL22	6.32	6.57	5.24	5.72		25.28	24.14	13.28	15.25			IL22	4.67	5.84	4.06	3.68		4.44	5.07	5.01	5.13			IL22	9.98	10.46	3.36		16.82	14.94	15.88
IL9	19.78	19.78	19.78	19.78		19.78	19.78	19.78	19.78			IL9	19.78	19.78	19.78	19.78		19.78	19.78	19.78	19.78			IL9	19.78	19.78	19.78		19.78	19.78	19.78
IL13	0.37	0.37	0.37	0.37		0.37	0.37	0.37	0.37			IL13	0.37	0.37	0.37	0.37		0.37	0.37	0.37	0.37			IL13	0.37	0.37	0.37		0.37	0.37	0.37
IL27	4.73	4.73	2.86	2.86		62.83	73.49	29.78	23.73			IL27	1.53	0.01	0.18	0.18		0.18	0.18	0.66	0.18			IL27	1.53	1.53	0.66		7.17	7.17	7.17
IL23	7.03	7.03	7.03	12.36		7.03	7.03	73.6	45.96			IL23	7.03	7.03	7.03	7.03		7.03	7.03	7.03	7.03			IL23	7.03	7.03	7.03		7.03	7.03	7.03
IFNG	0.36	0.35	0.24	0.25		0.43	0.4	0.28	0.29			IFNG	0.23	0.24	0.24	0.21		0.22	0.23	0.22	0.22			IFNG	0.21	0.21	0.2		0.21	0.21	0.21
IL12P70	1.39	1.39	1.36	1.38		1.48	1.48	1.5	1.55			IL12P70	1.37	1.43	1.32	1.28		1.35	1.39	1.32	1.32			IL12P70	1.32	1.31	1.28		1.32	1.32	1.32
GMCSF	1.34	1.37	1.19	1.21		1.91	1.82	2.19	2.37			GMCSF	1.15	1.3	0.81	0.52		1.15	1.3	1.07	0.99			GMCSF	0.66	0.61	0.55		0.66	0.69	0.675
GROA	0.92	0.92	<0.92	<0.92		9.44	9.36	3.91	4.1			GROA	131.78	228.21	0.92	0.92		225.03	300.47	0.92	0.92			GROA	6.64	4.99	0.92		18.01	19.26	18.635
RANTES	6.61	6.46	0.63	2.05		44.48	41.39	14.08	15.26			RANTES	4.5	8.24	0.63	0.63		7.33	10.04	0.63	0.63			RANTES	2.68	1.96	0.63		15.16	12.67	13.915
TNFA	9.51	9.46	3.84	4.57		30.71	29.55	9.86	10.6			TNFA	4.4	6.68	0.75	0.37		4.04	6.04	1.88	2.03			TNFA	10.67	10.68	0.37		13.13	12.98	13.055
MIP1A	1.73	1.48	2.85	3.55		7.6	6.71	6.15	6.86			MIP1A	0.04	0.04	1.8	0.04		0.04	0.04	0.39	0.32			MIP1A	0.67	0.58	0.04		0.04	0.04	0.04
MCP3	9.03	9.69	0.12	0.38		16.51	13.46	1.24	1.43			MCP3	136.06	112.96	0.75	0.12		160.4	220.49	0.18	0.16			MCP3	1950	1950	0.12		230.37	189.67	210.02
MCP1	2.71	2.71	2.71	2.71		6.93	6.24	5.75	3.27			MCP1	436.96	503.19	2.71	2.71		479.46	627.83	2.71	2.71			MCP1	688.92	681.03	2.71		92.63	96.3	94.465
IL17A	0.03	0.03	0.1	0.1		0.51	0.42	0.54	0.58			IL17A	0.05	0.06	0.03	0.05		0.05	0.11	0.08	0.09			IL17A	0.19	0.16	0.03		0.16	0.14	0.15
IL15/IL15R	0.84	0.84	0.86	0.88		0.85	0.86	0.9	0.9			IL15/IL15R	0.86	0.86	0.85	0.84		0.86	0.86	0.86	0.85			IL15/IL15R	0.84	0.84	0.83		0.84	0.84	0.84
MIP2	0.44	0.44	1.75	2.61		2.27	1.96	5.54	5.92			MIP2	2.56	4.04	5.66	0.44		3.71	5.6	1.19	0.61			MIP2	0.87	1.68	0.44		1.36	1.28	1.32
IL1A	0.35	0.35	0.35	0.35		0.35	2.98	0.35	0.35			IL1A	0.35	0.35	0.35	0.35		0.35	0.35	0.35	0.35			IL1A	0.35	0.35	0.35		0.35	0.35	0.35
LIX	92.16	87.83	26.29	24.03		247.31	177.68	49.64	55.14			LIX	241	326.89	109.4	0.81		291.35	468.37	4.46	0.81			LIX	19.51	14.94	0.81		46.33	46.33	46.33
EOTAXIN	3.94	3.89	3.46	4.16		16.69	15.31	3.33	3.95			EOTAXIN	0.08	0.14	0.4	0.07		0.07	0.14	0.14	0.09			EOTAXIN	0.07	0.07	0.07		0.07	0.07	0.07
IL28	52.64	57.51	7.05	14.62		46.6	43.02	45.41	38.27			IL28	0.88	0.88	12.17	4.25		9.66	9.66	13.4	7.05			IL28	4.25	0.88	0.88		7.05	4.25	5.65
IL18	3137.54	4527.22	849.88	1332.9		10472.4	6778.3	373.69	410.91			IL18	210.79	358.22	121.22	31.26		266.82	323.22	38.11	42.88			IL18	227.47	227.47	31.26		266.82	198.61	232.715
MIP1B	1.14	1.1	0.83	0.85		21.49	17.09	13.36	15.06			MIP1B	0.72	0.8	0.73	0.65		0.73	0.78	1.17	1.18			MIP1B	3.64	3.4	0.64		1.51	1.44	1.475
IL31	3.42	0.85	7.75	11.1		46.43	54.77	86.84	133.56			IL31	4.78	6.22	4.78	1.49		4.78	10.23	6.22	6.22			IL31	6.22	7.75	0.85		0.85	0.85	0.85
FIGURE 5d
KO	OE
0.375758	17.7778
0.544709	17.8056
0.339132	23.9511
0.292986	20.2774
FIGURE 5e
0 ng/uL	1 ng/uL	10 ng/uL	100 ng/uL
4.98962	7.53913	7.90609	8.28345
5.17269	7.59806	7.91971	8.38039
5.01266	7.52248	7.81666	8.26233
FIGURE 5f
0 ng/uL	1 ng/uL	10 ng/uL	100 ng/uL
35425.8	33000.5	42676.1	45998.2
32476.8	32490	41803.4	45377.2
38576.8	32890.6	41234.7	47704

## Sheet: FIGURE 6
FIGURE 6d
WT	IL6KO	WT + HAC	IL6KO + HAC	WT + HAC + aCD47	IL6KO + HAC + aCD47	WT + aIL6 + HAC + CD47	WT	IL6KO
34.5	27.4	23.63	10.49	8.2	7.6	5.1	2.2	3.2
17.74	19.8	13.57	2.6	12.5	14.9	6.29	2.9	3.95
31.16	25.26	16.8	8.72	6.83	6.53	5.66	4.5	5.5
29.05	22.53	20.57	9.66	10.25	10.95	6.88	5.04	4.63
21.87	22.33	24.1	10.56	6.13	8.37	7.63	3.22	5.25

## Sheet: SUPPLEMENTARY FIGURE 1
SUPPLEMENTARY FIGURE 1c
CD47			PDL1
IPF Lung	Normal Lung		IPF Lung	Normal Lung
22	5		9.4	0.66
23	6		15	0.5
25	8		20	0.76
27	9		25	0.8
24	7		16	0.4
SUPPLEMENTARY FIGURE 1e
cJUN	JUNB	JUND	FRA2	FRA1	CFOS	FOSB
60	10	0	5	10	80	10
65	8	1	5	6	60	15
67	12	2	8	8	70	10
SUPPLEMENTARY FIGURE 1f
IPF	Normal
0	0
0	0
0	0
0	0
8.367	0
7.111	0
6.601	0
5.264	0
3.867	0
3.867	0
5.816	0
5.816	0
46.974
44.084
46.646
43.811

## Sheet: SUPPLEMENTARY FIGURE 2
SUPPLEMENTARY FIGURE 2b
IPF Lung	Normal Lung
23.04	30.75
28.91	32.14
26.25	23.57
15.23
23.76
20.19
27.27
20.18
22.24
23.76
16.67
24.86
SUPPLEMENTARY FIGURE 2f
IPF Lung	Normal Lung
9.4	1.66
15	0
8	0.1
7	0.8
6	1

## Sheet: SUPPLEMENTARY FIGURE 3
SUPPLEMENTARY FIGURE 3a
	PF patient													Normal Control
CD4 T cell	0.407845	0.414068	0.666823	0.643503	0.569845	0.562866	0.573148	0.596633	0.634836	0.620737	0.65737	0.657274		0.549178	0.538041	0.535285
CD8 T cell	0.250996	0.256428	0.365749	0.537294	0.305987	0.311403	0.334894	0.370882	0.358514	0.223738	0.404402	0.262396		0.358594	0.368927	0.279726
NKT cell	0.105356	0.0813979	0.0692549	0.0691777	0.0646493	0.115299	0.0415562	0.0885303	0.0558423	0.0448788	0.0494024	0.0440296		0.164786	0.152919	0.140576
SUPPLEMENTARY FIGURE 3c
IPF Lung	Normal Lung
13.42	4.18
15.35	3.75
9.62	6.61
13.13
10.23
12.16
11.3
15.5
9.91
12.86
10.61
12.76
SUPPLEMENTARY FIGURE 3d
IPF Lung	Normal Lung
20	5
30	6
25	4
20	3
25	4

## Sheet: SUPPLEMENTARY FIGURE 5
SUPPLEMENTARY FIGURE 5b
IPF	Normal
98.563	19.652
128.631	20.847
99.233	19.814
128.796	20.864
48.153	3.343
48.208	3.418
278.87	3.294
276.643	3.372
413.987	14.018
408.637	13.77
416.387	13.949
413.347	13.694

[truncated: 1 more sheets: SUPPLEMENTARY FIGURE 6]
